# Supplementary material for: A process-based life cycle assessment of the climate impact of a Swedish intensive care unit
Source: Sci Rep. 2025 Jun 3;15:19435. doi: 10.1038/s41598-025-02789-z (PMC12134305; doi:10.1038/s41598-025-02789-z)
Supplement: Supplementary file 1 — Supplementary Material 1 [file 41598_2025_2789_MOESM1_ESM.xlsx]

## Sheet: COVER SHEET
							ADDITIONAL FILE 1
							A process-based life cycle assessment of the climate impact of a Swedish intensive care unit
						Linn Hemberg1,2 *, Jagdeep Singh3, Peter Bentzer1,4
	1 Anaesthesia and Intensive Care, Department of Clinical Sciences Lund, Lund University, Lund, Sweden
	2 Lund University Agenda 2030 Graduate School, Lund University, Lund, Sweden
	3 Centre for Environmental and Climate Science, Faculty of Science, Lund University, Lund, Sweden
	4 Department of Anaesthesia and Intensive Care, Helsingborg Hospital, Helsingborg, Sweden
	* Corresponding authour: linn.hemberg@med.lu.se, tel: +46722075303
	Number of sheets: 11

## Sheet: S1-Index
INDEX
Title	Sheet
Single-use items	S2
Reusable items	S3
Textiles	S4
Sterilization Laundry Repackaging	S5
Pharmaceuticals	S6
Pharmaceutical packaging	S7
Pharmaceutical API	S8
Medical gases	S9
Energy consumption	S10
Diagnostic Imaging	S11

## Sheet: S2-Single use items
SimaPro ID	Assembly SimaPro	Purchased items 2022	Excluded items from Post-operative unit	Total used items ICU and IMCU	Input SimaPro	Weight	Unit	Assumptions	Items included from 2022 year procurement report in Swedish for traceability
1.01	Gloves	304400	79666	224734	Acrylonitrile-butadiene-styrene copolymer {GLO}| market for | APOS, U	0.00224	kg	Weight from product sheet, glove moulding process not available, injectionmoulding closest process available Avarage weight for 1 glove based on the annual consumption of gloves size S, M, L, XL Allocated share of packaging (150 gloves per package =0.67% allocation).	Handske nitril puderfri 24cm L puderfri	Handske nitril puderfri 24cm L puderfri	Handske nitril puderfri 24cm M puderfri	Handske nitril puderfri 24cm M puderfri	Handske nitril puderfri 24cm M puderfri	Handske nitril puderfri 24cm S puderfri	Handske nitril puderfri 24cm S puderfri	Handske nitril puderfri 24cm S puderfri	Handske nitril puderfri 24cm XL puderfri
					Folding boxboard/chipboard {GLO}| market for | APOS, U	0.0014	kg
					Injection moulding {GLO}| market for | APOS, U	0.00224	kg
					Carton board box production, with offset printing {RoW}| carton board box production service, with offset printing | APOS, U	0.001162	kg
1.02	Combistopper white	84400	876	83524	Polypropylene, granulate {GLO}| market for | APOS, U	0.0007	kg	Scale used for weight Weight including single-use packaging per item. Allocated share of packaging (100 items per package =1% allocation)	Propp kombipropp vit
					Folding boxboard/chipboard {GLO}| market for | APOS, U	0.000286	kg
					Injection moulding {GLO}| market for | APOS, U	0.0007	kg
					Carton board box production, with offset printing {RoW}| carton board box production service, with offset printing | APOS, U	0.00023738	kg
1.03	Wash wipes (dry 38*55)	72000		72000	Sulfate pulp, unbleached {RoW}| market for sulfate pulp, unbleached | APOS, U	0.0055	kg	Scale used for weight Weight including packaging, made from cellulose and polyester, share of weight per material not available, assumed 50/50 Allocated share of packaging (300 items per package =0.3% allocation)	Torkduk kräppad EasiTex 38x55cm z-vikt v
					Textile, non-woven polyester {GLO}| market for textile, non woven polyester | APOS, U	0.0055	kg
					Folding boxboard/chipboard {GLO}| market for | APOS, U	0.00133333	kg
					Carton board box production, with offset printing {RoW}| carton board box production service, with offset printing | APOS, U	0.00110667	kg
1.04	Injection wipe	81000		81000	Sulfate pulp, unbleached {RoW}| market for sulfate pulp, unbleached | APOS, U	0.0004	kg	Scale used for weight Unbleached cellulose, process for making the wipes not available Allocated share of packaging (250 items per package =0.4% allocation)	Injektionstork spar/celltork 4x5,5cm
					Folding boxboard/chipboard {GLO}| market for | APOS, U	0.000162	kg
					Carton board box production, with offset printing {RoW}| carton board box production service, with offset printing | APOS, U	0.00013446	kg
1.05	Aprons	66800	8536	58264	Polyester-complexed starch biopolymer {GLO}| market for | APOS, U	0.0323	kg	Biodolomer, a biopolymer made of startch was used as substitute. Input based on avarage: 25g/pcs according to package, 39.5g/pcs according to scale Allocated share of packaging (50 items per package =2% allocation)	Förkläde Biodolomer 80x125cm på rulle
					Folding boxboard/chipboard {GLO}| market for | APOS, U	0.00267	kg
					Carton board box production, with offset printing {RoW}| carton board box production service, with offset printing | APOS, U	0.0022161	kg
1.06	Vowen guaze	42000	2957	39043	Textile, woven cotton {GLO}| market for | APOS, U	0.0074	kg	Scale used for weight Based on: Kompress gasv 8L 5p Gauze 7,5x7,5cm ster Allocated share of packaging (200 items per package =0.5% allocation)	Kompress gasv 8L 5p Gauze 7,5x7,5cm ster	Kompress gasv 8L 5p Selefa 7,5x7,5cm ste	Kompress nonw 4L 5p Selefa 7,5x7,5cm ste
					Folding boxboard/chipboard {GLO}| market for | APOS, U	0.0004735	kg
					Carton board box production, with offset printing {RoW}| carton board box production service, with offset printing | APOS, U	0.000393005	kg
1.07	Face mask	48900	780	48120	Textile, non-woven polypropylene {GLO}| market for textile, non woven polypropylene | APOS, U	0.00251	kg	Scale used for weight Including earbands. 1.02g spunbond, 0.6g melt blown. Material input based on spun bond Galvanized steel, not available Allocated share of packaging (50 items per package =2% allocation)	Munskydd m elast. öronband 3-lags typ II
					Folding boxboard/chipboard {GLO}| market for | APOS, U	0.001046	kg
					Steel, low-alloyed {GLO}| market for | APOS, U	0.0003	kg
					Carton board box production, with offset printing {RoW}| carton board box production service, with offset printing | APOS, U	0.00086818	kg
1.08	Non vowen gauze	29650	440	29210	Fibre, viscose {GLO}| market for fibre, viscose | APOS, U	0.0005	kg	Scale used for weight Based on: Kompress nonw 4L Mesoft 40g 10x10cm oste Made from Viscose and polyester, share of weight per material not available, assumed 50/50 Allocated share of packaging (100 items per package =1% allocation). weight assumed based on best guess, unbroken packaging not available	Kompress nonw 4L 5p Selefa 7,5x7,5cm ste	Kompress nonw 4L Mesoft 40g 10x10cm oste	Kompress nonw 4L Selefa 10x10cm osteril
					Textile, non-woven polyester {GLO}| market for textile, non woven polyester | APOS, U	0.0005	kg
					Folding boxboard/chipboard {GLO}| market for | APOS, U	0.00011	kg
					Carton board box production, with offset printing {RoW}| carton board box production service, with offset printing | APOS, U	9.13e-05	kg
1.09	Syringe 10 ml	30500	16099	14401	Polypropylene, granulate {GLO}| market for | APOS, U	0.0071	kg	Scale used for weight Weight including single-use packaging per item. Allocated share of packaging (100 items per package =1% allocation)	Spruta luer 3komp Emerald 10ml grad 0,2m
					Folding boxboard/chipboard {GLO}| market for | APOS, U	0.00099	kg
					Injection moulding {GLO}| market for | APOS, U	0.0071	kg
					Carton board box production, with offset printing {RoW}| carton board box production service, with offset printing | APOS, U	0.0008217	kg
1.1	Wash wipes (dry 27*60)	30000	19469	10531	Sulfate pulp, bleached {RoW}| market for sulfate pulp, bleached | APOS, U	0.0081	kg	Scale used for weight Allocated share of packaging (500 items per package =0.2% allocation). Weight assumed based on best guess, unbroken packaging not available	Tvättlapp papper 1L vikt 27x60cm vit
					Folding boxboard/chipboard {GLO}| market for | APOS, U	0.000558	kg
					Carton board box production, with offset printing {RoW}| carton board box production service, with offset printing | APOS, U	0.00046314	kg
1.11	Wet wipes	24824	2053	22771	Fibre, viscose {GLO}| market for fibre, viscose | APOS, U	0.0067375	kg	Scale used for weight Weight include packaging per 8pcs. Share of weight for wipe material and soap not available, assumed 50/50	Våtservett för kroppstvätt 23x20cm 8st/f
					Soap {GLO}| market for | APOS, U	0.0067375	kg
1.12	Injection needles	36850	17780	19070	Polypropylene, granulate {GLO}| market for | APOS, U	0.00095	kg	Scale used for weight Avarage weight based on: - "Kanyl inj Microlance 1,2x50mm 18G rosa" - "Kanyl inj Microlance special 2,0x80mm 14" Weight including single-use packaging per item. Plastic/steel assumed to be 50/50 ratio Allocated share of bulk packaging (100 items per package =1% allocation)	Kanyl inj KD-FINE 0,8x80mm 21G grön	Kanyl inj KD-FINE 2,1x80mm 14G ljusgrön	Kanyl inj Microlance 1,1x50mm 19G beige	Kanyl inj Microlance 1,2x50mm 18G rosa	Kanyl inj Microlance special 2,0x80mm 14	Kanyl inj SOL-CARE Safety 0,6x25mm 23G b
					Steel, chromium steel 18/8 {GLO}| market for | APOS, U	0.00095	kg
					Folding boxboard/chipboard {GLO}| market for | APOS, U	0.00026	kg
					Injection moulding {GLO}| market for | APOS, U	0.00095	kg
					Metal working, average for chromium steel product manufacturing {GLO}| market for | APOS, U	0.00095	kg
					Carton board box production, with offset printing {RoW}| carton board box production service, with offset printing | APOS, U	0.0002158	kg
1.13	Syringes 50ml	21230	730	20500	Polypropylene, granulate {GLO}| market for | APOS, U	0.0363	kg	Scale used for weight based on: Spruta luerlock 3komp Omnifix 50ml grad Weight including single-use packaging per item. Allocated share of packaging (100 items per package =1% allocation)	Spruta luerlock 3komp Omnifix 50ml grad	Spruta kateterkona KD-Ject 50/60ml grad
					Folding boxboard/chipboard {GLO}| market for | APOS, U	0.00323	kg
					Injection moulding {GLO}| market for | APOS, U	0.0363	kg
					Carton board box production, with offset printing {RoW}| carton board box production service, with offset printing | APOS, U	0.0026809	kg
1.14	Blood gas syringe	20600		20600	Polypropylene, granulate {GLO}| market for | APOS, U	0.005	kg	Scale used for weight Based on information from manufacturer, B Braun Weight including single-use packaging per item. Allocated share of packaging (200 items per package =0.5% allocation)	Blodgasspruta ASP u kanyl 1,7ml
					Folding boxboard/chipboard {GLO}| market for | APOS, U	0.000413	kg
					Injection moulding {GLO}| market for | APOS, U	0.005	kg
					Carton board box production, with offset printing {RoW}| carton board box production service, with offset printing | APOS, U	0.00034279	kg
1.15	Protection ear thermometer	20200	8960	11240	Polypropylene, granulate {GLO}| market for | APOS, U	0.0003	kg	Based on information from distrubituor's webpage (OneMed)	Termometerskydd WA Braun öron
					Injection moulding {GLO}| market for | APOS, U	0.0003	kg
1.16	Oral wipes	24450	3772	20678	Polypropylene, granulate {GLO}| market for | APOS, U	0.001028	kg	Scale used for weight Weight including bulk packaging allocated per peice. Information on what type of plastic not available material is based on best guess.	Muntork Proxident torr large skumgummi	Muntork Proxident torr small skumgummi
					Injection moulding {GLO}| market for | APOS, U	0.001028	kg
1.17	Desinfection stopper swabcap	20400	500	19900	Polyethylene, high density, granulate {GLO}| market for | APOS, U	0.0017	kg	Scale used for weight Weight including single-use packaging per item. Allocated share of packaging (200 items per package =0.5% allocation)	Desinfektionspropp SwabCap luer-lock des
					Folding boxboard/chipboard {GLO}| market for | APOS, U	0.000245	kg
					Injection moulding {GLO}| market for | APOS, U	0.0017	kg
					Carton board box production, with offset printing {RoW}| carton board box production service, with offset printing | APOS, U	0.00020335	kg
1.18	Plastic cup	5600	817	4783	Polystyrene, general purpose {GLO}| market for | APOS, U	0.0026	kg	Scale used for weight Weight including packaging.	Bägare pl engångs ekono.vit 21cl
					Extrusion of plastic sheets and thermoforming, inline {GLO}| market for | APOS, U	0.0026	kg
1.19	Mixing cup	12200		12200	Polypropylene, granulate {GLO}| market for | APOS, U	0.0021	kg	Scale used for weight Weight including packaging.	Bägare medicin bred ofärg pl 30ml
					Extrusion of plastic sheets and thermoforming, inline {GLO}| market for | APOS, U	0.0021	kg
1.2	Lid mixing cup	11000		11000	Polyethylene, low density, granulate {GLO}| market for | APOS, U	0.0012	kg	Scale used for weight Weight including packaging.	Lock pl f bäg medicin bred Pass t artnr
					Extrusion of plastic sheets and thermoforming, inline {GLO}| market for | APOS, U	0.0012	kg
1.21	Bed hygiene covers	16872	1782	15090	Polyethylene, low density, granulate {GLO}| market for | APOS, U	0.0154	kg	Scale used for weight Share of weight per material in the cover dry not available, assumed equal shares Allocated share of packaging (38 items per package =2.6% allocation)	Hygienunderlägg engångs 60x60cm 52g Cove
					Sulfate pulp, bleached {RoW}| market for sulfate pulp, bleached | APOS, U	0.0154	kg
					Textile, non-woven polypropylene {GLO}| market for textile, non woven polypropylene | APOS, U	0.0154	kg
					Polyethylene, low density, granulate {GLO}| market for | APOS, U	0.000713158	kg
					Extrusion of plastic sheets and thermoforming, inline {GLO}| market for | APOS, U	0.0154	kg
					Extrusion, plastic film {GLO}| market for | APOS, U	0.000713158	kg
1.22	Syringe 2ml	12800	2520	10280	Polypropylene, granulate {GLO}| market for | APOS, U	0.0026	kg	Scale used for weight Weight including single-use packaging per item. Allocated share of packaging (100 items per package =1% allocation)	Spruta luer 3komp Emerald 2ml grad 0,1ml
					Folding boxboard/chipboard {GLO}| market for | APOS, U	0.000826	kg
					Injection moulding {GLO}| market for | APOS, U	0.0026	kg
					Carton board box production, with offset printing {RoW}| carton board box production service, with offset printing | APOS, U	0.00068558	kg
1.23	Paper cup	27500	8966	18534	Liquid packaging board container {GLO}| market for | APOS, U	0.0047	kg	Scale used for weight Allocated share of packaging (100 items per package =1% allocation)	Bägare pa f varm dryck 20cl brun/vit
					Polyethylene, low density, granulate {GLO}| market for | APOS, U	7.5e-05	kg
					Extrusion, plastic film {GLO}| market for | APOS, U	7.5e-05	kg
1.24	Syringe 5ml	14500	4517	9983	Polypropylene, granulate {GLO}| market for | APOS, U	0.0043	kg	Scale used for weight Weight including single-use packaging per item. Allocated share of packaging (100 items per package =1% allocation)	Spruta luer 3komp Emerald 5ml grad 0,2ml
					Folding boxboard/chipboard {GLO}| market for | APOS, U	0.001051	kg
					Injection moulding {GLO}| market for | APOS, U	0.0043	kg
					Carton board box production, with offset printing {RoW}| carton board box production service, with offset printing | APOS, U	0.00087233	kg
1.25	EKG electrodes	19330		19330	Textile, non-woven polyester {GLO}| market for textile, non woven polyester | APOS, U	0.0018	kg	Scale used for weight Weight including single-use packaging per item. Based on: - "EKG elektrod 3M RedDot 32x32mm kolknapp"	EKG elektrod 3M RedDot 10,1cm? kolknapp	EKG elektrod 3M RedDot 32x32mm kolknapp	EKG elektrod 3M RedDot 32x32mm kolknapp	EKG elektrod 3M RedDot 32x32mm kolknapp
1.26	Syringe 20ml	6420	3504	2916	Polypropylene, granulate {GLO}| market for | APOS, U	0.0135	kg	Scale used for weight Based on: - "Spruta luerlock 3komp Omnifix 20ml grad" Weight including single-use packaging per item. Allocated share of packaging (100 items per package =1% allocation).	Spruta luerlock 3komp Omnifix 20ml grad
					Folding boxboard/chipboard {GLO}| market for | APOS, U	0.001793	kg
					Injection moulding {GLO}| market for | APOS, U	0.0135	kg
					Carton board box production, with offset printing {RoW}| carton board box production service, with offset printing | APOS, U	0.00148819	kg
1.27	Injection plaster	4000		4000	Textile, non-woven polyester {GLO}| market for textile, non woven polyester | APOS, U	0.00025	kg	Scale used for weight Material based on best guess. Allocated share of packaging (1000 items per package =0.1% allocation)	Plåster inj EMO SOFFIX 3,8x3,8cm hemosta
					Folding boxboard/chipboard {GLO}| market for | APOS, U	8.7e-05	kg
					Carton board box production, with offset printing {RoW}| carton board box production service, with offset printing | APOS, U	7.221e-05	kg
1.28	Infusion unit with aeration 180cm	6910	2555	4355	Polypropylene, granulate {GLO}| market for | APOS, U	0.007	kg	Scale used for weight Flowstop made from Ployethylene and Polyamid, share of weight per material not available, assumed 50/50. Airfilter made of polyamid, Nylon used as input Weight including single-use packaging per item.	Infusions agg m luftn 180cm PVC-fri
					Nylon 6-6 {RoW}| market for nylon 6-6 | APOS, U	0.01075	kg
					Polyethylene, low density, granulate {GLO}| market for | APOS, U	0.00375	kg
					Injection moulding {GLO}| market for | APOS, U	0.0215	kg
1.29	Vacutainer holder and adaptors	10350		10350	Polypropylene, granulate {GLO}| market for | APOS, U	0.0018	kg	Scale used for weight Based on: - "Adapter provtagn Vacutainer luer utan hållare" Material input made based on best guess Allocated share of packaging (100 items per package =1% allocation)	Adapter provtagn Vacutainer luer utan hå	Adapter spruta Tevadaptor t luer lock sp	Adaptor Vial Chemfort 20mm/omvandlare 13	Adaptor Vial Tevadaptor 20mm/omvandlare
					Folding boxboard/chipboard {GLO}| market for | APOS, U	0.000443	kg
					Injection moulding {GLO}| market for | APOS, U	0.0018	kg
					Carton board box production, with offset printing {RoW}| carton board box production service, with offset printing | APOS, U	0.00036769	kg
1.3	Suction catheters	13500		13500	Polyvinylchloride, bulk polymerised {GLO}| market for | APOS, U	0.0064	kg	Scale used for weight Avarage weight based on: - "Sugkateter rak ConvaTEc 40cm ch14grön" - "Sugkateter rak ConvaTEc 25cm ch14grön" Weight including single-use packaging per item. Allocated share of packaging (100 suction catheter per package =1% allocation)	Sugkateter böjd Convatec 53cm ch12 vit f	Sugkateter böjd Convatec 53cm ch14 grön	Sugkateter rak ConvaTec 25cm ch12 vit ft	Sugkateter rak ConvaTec 25cm ch14 grön f	Sugkateter rak ConvaTec 40cm ch08 blå ft	Sugkateter rak ConvaTec 40cm ch12 vit ft	Sugkateter rak ConvaTec 40cm ch14 grön f	Sugkateter rak ConvaTec 53cm ch10 svart	Sugkateter rak Mediplast 25cm ch14 grön	Sugkateter rak Mediplast 40cm ch12 vit f	Sugkateter rak Mediplast 40cm ch14 grön	Sugkateter rak, 10 CH, 25 cm, svart, ens
					Folding boxboard/chipboard {GLO}| market for | APOS, U	0.000934	kg
					Injection moulding {GLO}| market for | APOS, U	0.0064	kg
					Carton board box production, with offset printing {RoW}| carton board box production service, with offset printing | APOS, U	0.00077522	kg
1.31	Vomiting bag	5650	1264	4386	Polyethylene, low density, granulate {GLO}| market for | APOS, U	0.0046	kg	Scale used for weight	Kräkpåse plast med plastring Graderad, p
					Polypropylene, granulate {GLO}| market for | APOS, U	0.0114	kg
					Injection moulding {GLO}| market for | APOS, U	0.016	kg
1.32	Venous catheter plaster (7*8.5cm)	3700		3700	Textile, non-woven polyester {GLO}| market for textile, non woven polyester | APOS, U	0.005	kg	Scale used for weight Weight including single-use packaging per item. Allocated share of packaging (100 suction catheter per package =1% allocation)	Venkateterförb Tegaderm 7x8,5cm slits ra
					Folding boxboard/chipboard {GLO}| market for | APOS, U	0.0001	kg
					Carton board box production, with offset printing {RoW}| carton board box production service, with offset printing | APOS, U	8.3e-05	kg
1.33	Urine bag	6900		6900	Polyvinylchloride, bulk polymerised {GLO}| market for | APOS, U	0.0337	kg	Scale used for weight Allocated share of packaging (100 suction catheter per package =1% allocation)	Urinpåse ej tömb Unomedical 1,5L 110cm
					Folding boxboard/chipboard {GLO}| market for | APOS, U	0.0025	kg
					Carton board box production, with offset printing {RoW}| carton board box production service, with offset printing | APOS, U	0.002075	kg
					Injection moulding {GLO}| market for | APOS, U	0.0337	kg
1.34	Blood collection tubes	12150		12150	Polystyrene, general purpose {GLO}| market for | APOS, U	0.006	kg	Scale used for weight Based on: - "Vakuumrör pl Vacutainer tran 5/2ml K2EDT" Allocated share of packaging (100 suction catheter per package =1% allocation)	Vakuumrör pl Vacuette tran 5/3ml FC-mix	Vakuumrör pl Vacutainer pap 5/3ml Li-Hep	Vakuumrör pl Vacutainer tran 5/2,7ml Na-	Vakuumrör pl Vacutainer tran 5/2ml K2EDT	Vakuumrör pl Vacutainer tran 5/3,5ml ser	Vakuumrör pl Vacutainer tran 5/3ml Li-He	Vakuumrör pl Vacutainer tran 7/5ml K2EDT	Vakuumrör pl Vacutainer tran 7/5ml serum	Vakuumrör pl Vacutainer tran 7/6ml K2EDT	Vakuumrör pl Vacutainer tran 7/6ml serum
					Polystyrene, expandable {GLO}| market for | APOS, U	9.9e-05	kg
					Injection moulding {GLO}| market for | APOS, U	0.006	kg
					Injection moulding {GLO}| market for | APOS, U	9.9e-05	kg
1.35	Suction tubings	2650	183	2467	Polyvinylchloride, bulk polymerised {GLO}| market for | APOS, U	0.0831	kg	Scale used for weight Weight including single-use packaging per item.	Sugslang K/N med reglage 2m bulkfp	Sugslang K/N med reglage 5,6x8,2mmx2,0m	Sugslang K/N med reglage 5,8x8,3mmx2,1m	Sugslang K/N med reglage 5,8x8,3mmx2,1m	Sugslang K/slang 5,6x8,2mmx2m Bulkfp.
					Polyethylene, low density, granulate {GLO}| market for | APOS, U	0.000542	kg
					Injection moulding {GLO}| market for | APOS, U	0.0831	kg
					Extrusion, plastic film {GLO}| market for | APOS, U	0.000542	kg
1.36	Tube sets	1317		1317	Polyethylene, high density, granulate {GLO}| market for | APOS, U	0.4634	kg	Scale used for weight Based on: - "Slangset Vuxen RT380 EVAQUA 2 uppvärmd" Material based on product information sheet Weight including single-use packaging per item.	Slangset 1,8m Vuxen Large Til hostmaskin	Slangset Eng t Hamilton resp Komplett 10	Slangset uppvärmt AirSpiral t Airvo & Op	Slangset Vuxen RT380 EVAQUA 2 uppvärmd i	Narkosslang 22mmx2m expanderbar	Narkosslang LIMB-O 1800mm komplett med k	Narkosslang LIMB-O delad slang 2700mm ko
					Injection moulding {GLO}| market for | APOS, U	0.4634	kg
1.37	Oxygen nasal tubes	1880	183	1697	Polyvinylchloride, bulk polymerised {GLO}| market for | APOS, U	0.0469	kg	Scale used for weight Weight including single-use packaging per item	Syrgasgrimma vuxen standard	Näsgrimma Optiflow + L för MR850/Airvo 2	Näsgrimma Optiflow + M för MR850/Airvo 2
					Injection moulding {GLO}| market for | APOS, U	0.0469	kg
1.38	Oxygen masks	1115		1115	Polyvinylchloride, bulk polymerised {GLO}| market for | APOS, U	0.0874	kg	Scale used for weight Weight including single-use packaging per item	Syrgasmaksk EcoLite 2,1 m slang vuxen	Syrgasmask öppen OxyMask 2,1m slang vuxe	Syrgasmask öppen OxyPlus 2,1m slang vuxe
					Injection moulding {GLO}| market for | APOS, U	0.0874	kg
1.39	Paper plate	6216	4592	1624	Kraft paper, unbleached {GLO}| market for | APOS, U	0.0169	kg	Scale used for weight Bio material (rise fiber/straw material) not available, kraft paper used as substitution Allocated share of packaging (100 suction catheter per package =1% allocation)	Rondskål rektangulär 35 216x140x40mm
					Polyethylene, low density, granulate {GLO}| market for | APOS, U	0.0054	kg
					Extrusion, plastic film {GLO}| market for | APOS, U	0.0054	kg
1.4	Sharp container 6l	266		266	Polypropylene, granulate {GLO}| market for | APOS, U	0.324	kg	Weight and material based on technical information sheet provided by the supplier	Kanylburk SafeBOX 11L UN med etikett
					Injection moulding {GLO}| market for | APOS, U	0.324	kg
1.41	Hazard waste container 30	21		21	Polypropylene, granulate {GLO}| market for | APOS, U	1.055	kg	Weight and material based on technical information sheet provided by the supplier	Behållare riskavfall 30L m centrumhål
					Injection moulding {GLO}| market for | APOS, U	1.055	kg
1.42	Hazard waste container 50l	12		12	Polypropylene, granulate {GLO}| market for | APOS, U	1.458	kg	Weight and material based on technical information sheet provided by the supplier	Behållare riskavfall 50L m centrumhål
					Injection moulding {GLO}| market for | APOS, U	1.458	kg

## Sheet: S3-Reusable items
SimaPro ID	Assembly SimaPro	Quantity used 2022	Input SimaPro	Weight	Unit	Assumptions	Items included from 2022 year procurement report in Swedish for traceability
2.01	Central venous catheter set	15	Steel, chromium steel 18/8 {GLO}| market for | APOS, U	0.4364	kg	Scale used for weight QTY based on information from contact nurse responsible for the ICU storage stocking	CVK set Helsingborg
			Metal working, average for chromium steel product manufacturing {GLO}| market for | APOS, U	0.4364	kg
2.02	Laryngoscope blade	11	Steel, chromium steel 18/8 {GLO}| market for | APOS, U	0.1183	kg	Scale used for weight Based on: - "Laryngoskopblad nr 3 bljd Heine/Machintosh" QTY based on storage inventory blade size 3-4	HEINE Classic+® Macintosh Fiber Optic Bl	Laryngoskopblad nr 3 böjd Heine/Macintosh
			Metal working, average for chromium steel product manufacturing {GLO}| market for | APOS, U	0.1183	kg
2.03	Larngoscope stylets	12	Steel, chromium steel 18/8 {GLO}| market for | APOS, U	0.031	kg	Scale used for weight QTY based on storage inventory	Ledare till Glidescope/Ranger
			Metal working, average for chromium steel product manufacturing {GLO}| market for | APOS, U	0.031	kg
2.04	Needle holder	20	Steel, chromium steel 18/8 {GLO}| market for | APOS, U	0.0436	kg	Scale used for weight Based on: - "Nålförare Hegar 15" QTY based on information from contact nurse responsible for the ICU storage stocking	Nålförare Mayo-Hegar 15 cm
			Metal working, average for chromium steel product manufacturing {GLO}| market for | APOS, U	0.0436	kg
2.05	Nosal speculum	26	Steel, chromium steel 18/8 {GLO}| market for | APOS, U	0.0927	kg	Scale used for weight Based on: - "Nässpekulum Killian 55mm Isärtagbar" since this is most commonly used QTY based on storage inventory of all nosal speculum	Nässpekulum Killian 55mm Isärtagbar	Nässpekulum Killian 75mm Isärtagbar
			Metal working, average for chromium steel product manufacturing {GLO}| market for | APOS, U	0.0927	kg
2.06	B6 bowl	7	Steel, chromium steel 18/8 {GLO}| market for | APOS, U	0.0868	kg	Scale used for weight QTY based on information from contact nurse responsible for the ICU storage stocking	Omläggningsskål B6 0,4 L Rostfri
			Metal working, average for chromium steel product manufacturing {GLO}| market for | APOS, U	0.0868	kg
2.07	Forceps 14 cm	0
2.08	Forceps 16cm	30	Steel, chromium steel 18/8 {GLO}| market for | APOS, U	0.0352	kg	Scale used for weight Based on: - "Peang böjd 16cm enklare op-kvalitet" QTY based on storage inventory for peangs and towel clamps <17cm
			Metal working, average for chromium steel product manufacturing {GLO}| market for | APOS, U	0.0352	kg
2.09	Forceps 18cm	70	Steel, chromium steel 18/8 {GLO}| market for | APOS, U	0.0475	kg	Scale used for weight Based on: - ".Peang Ochner böjd 18 cm" QTY based on storage inventory for peangs >17cm	Peang Ochner böjd 18 cm m klo 1x2	Peang slangklämmare 18cm
			Metal working, average for chromium steel product manufacturing {GLO}| market for | APOS, U	0.0475	kg
2.1	Tweezer 15cm	13	Steel, chromium steel 18/8 {GLO}| market for | APOS, U	0.0195	kg	Scale used for weight QTY based on storage inventory for all pincettes	Pincett tvär spets 15cm
			Metal working, average for chromium steel product manufacturing {GLO}| market for | APOS, U	0.0195	kg
2.11	Scissors 14 cm	57	Steel, chromium steel 18/8 {GLO}| market for | APOS, U	0.0501	kg	Scale used for weight Based on: - "Sax Mayo rak 15cm" QTY based on storage inventory for all scissors	Sax spets/trubb böjd 14cm enklare op-kva	Sax spets/trubb rak 14cm enklare op-kval
			Metal working, average for chromium steel product manufacturing {GLO}| market for | APOS, U	0.0501	kg
2.12	Expiratory valve	11	Nylon 6-6 {RoW}| market for nylon 6-6 | APOS, U	0.0521	kg	Scale used for weight QTY based on storage inventory	Expirationsventil t Hamilton resp, Flerg
			Injection moulding {GLO}| market for | APOS, U	0.0521	kg
2.13	Anaestetic face mask	18	Silicone product {RoW}| market for silicone product | APOS, U	0.0802	kg	Scale used for weight Based on avarage weight of anaesthetic face masks size3, 4, and 5 QTY based on storage inventory for all sizes	Anestesimask ClearFlex economy stl3 sili	Anestesimask ClearFlex economy stl4 sili	Anestesimask ClearFlex economy stl5 sili

## Sheet: S4-Textiles
SimaPro ID	Assembly SimaPro	Quantity used 2022	Input SimaPro	Weight	Unit	Assumptions	Items included from 2022 year procurement report in Swedish for traceability
4.01	Pillow L	1820	Fibre, polyester {GLO}| market for fibre, polyester | APOS, U	0.00389333	kg	Scale used for weight QTY based on information from contact nurse responsible for the ICU storage stocking Avarage lifetime 150 reuses, based on information from laundry faclity.	Kudde stor 60*50cm
			Weaving, synthetic fibre {GLO}| market for weaving, synthetic fibre | APOS, U	0.00389333	kg
4.02	Pillow S	530	Fibre, polyester {GLO}| market for fibre, polyester | APOS, U	0.001626	kg	Scale used for weight QTY based on information from contact nurse responsible for the ICU storage stocking Avarage lifetime 150 reuses, based on information from laundry faclity.	Kudde liten 35*45cm
			Weaving, synthetic fibre {GLO}| market for weaving, synthetic fibre | APOS, U	0.001626	kg
4.03	Sheet	5200	Fibre, polyester {GLO}| market for fibre, polyester | APOS, U	0.00205667	kg	Scale used for weight Assumed to have a 50/50 cotton-polyesterblend QTY based on information from contact nurse responsible for the ICU storage stocking Avarage lifetime 150 reuses, based on information from laundry faclity.	Lakan	Draglakan
			Fibre, cotton {GLO}| market for fibre, cotton | APOS, U	0.00205667	kg
			Weaving, synthetic fibre {GLO}| market for weaving, synthetic fibre | APOS, U	0.00411333	kg
4.04	Terry towle S	4160	Fibre, polyester {GLO}| market for fibre, polyester | APOS, U	0.000427333	kg	Scale used for weight Assumed to have a 50/50 cotton-polyesterblend QTY based on information from contact nurse responsible for the ICU storage stocking Avarage lifetime 150 reuses, based on information from laundry faclity.	Handduk Frotté 50*70cm
			Fibre, cotton {GLO}| market for fibre, cotton | APOS, U	0.000427333	kg
			Weaving, synthetic fibre {GLO}| market for weaving, synthetic fibre | APOS, U	0.000854667	kg
4.05	Laundry bag	3120	Fibre, polyester {GLO}| market for fibre, polyester | APOS, U	0.000988333	kg	Input based on Tvättsäck vit Assumed to have a 50/50 cotton-polyesterblend QTY based on information from contact nurse responsible for the ICU storage stocking Avarage lifetime 150 reuses, based on information from laundry faclity.	Tvättsäck vit	Tvättsäck blå
			Fibre, cotton {GLO}| market for fibre, cotton | APOS, U	0.000988333	kg
			Weaving, synthetic fibre {GLO}| market for weaving, synthetic fibre | APOS, U	0.00197667	kg
4.06	Pillow cover	6240	Fibre, polyester {GLO}| market for fibre, polyester | APOS, U	0.000380667	kg	Scale used for weight Assumed to have a 50/50 cotton-polyesterblend QTY based on information from contact nurse responsible for the ICU storage stocking Avarage lifetime 150 reuses, based on information from laundry faclity.	Örngott 75*55cm	Örngott positionskudde
			Fibre, cotton {GLO}| market for fibre, cotton | APOS, U	0.000380667	kg
			Weaving, synthetic fibre {GLO}| market for weaving, synthetic fibre | APOS, U	0.000761333	kg
4.07	Blanket S	260	Fibre, polyester {GLO}| market for fibre, polyester | APOS, U	0.00275067	kg	Scale used for weight Assumed to have a 50/50 cotton-polyesterblend QTY based on information from contact nurse responsible for the ICU storage stocking Avarage lifetime 150 reuses, based on information from laundry faclity.	Filt 120*170cm
			Fibre, cotton {GLO}| market for fibre, cotton | APOS, U	0.00275067	kg
			Weaving, synthetic fibre {GLO}| market for weaving, synthetic fibre | APOS, U	0.00550133	kg
4.08	Patient shirt	2600	Fibre, cotton {GLO}| market for fibre, cotton | APOS, U	0.00259333	kg	Scale used for weight Avarage weight for 1 patient shirt based on the annual consumption of shirt size M, L, XXL, XXXL QTY based on information from contact nurse responsible for the ICU storage stocking Avarage lifetime 150 reuses, based on information from laundry faclity.	Patientskjorta, L/ 80-100 kg	Patientskjorta, XXL/ 100-120 kg	Patientskjorta, XXXL/ 120-150 kg	Patientskjorta, M/ 60-80 kg
			Finishing, textile, woven cotton {GLO}| market for finishing, textile, woven cotton | APOS, U	0.00259333	kg
4.09	Dovet sheet	1820	Fibre, polyester {GLO}| market for fibre, polyester | APOS, U	0.00307733	kg	Scale used for weight Assumed to have a 50/50 cotton-polyesterblend QTY based on information from contact nurse responsible for the ICU storage stocking Avarage lifetime 150 reuses, based on information from laundry faclity.	Påslakan 160*240cm
			Fibre, cotton {GLO}| market for fibre, cotton | APOS, U	0.00307733	kg
			Weaving, synthetic fibre {GLO}| market for weaving, synthetic fibre | APOS, U	0.00615467	kg
4.1	Underpant	520	Fibre, cotton {GLO}| market for fibre, cotton | APOS, U	0.00067	kg	Scale used for weight Consumption of underpant size 60-80kg, 80-100kg, 100-120kg QTY based on information from contact nurse responsible for the ICU storage stocking Avarage lifetime 150 reuses, based on information from laundry faclity.	Underbyxa patient 60-80 kg	Underbyxa patient 100-120 kg	Underbyxa patient 80-100 kg
			Finishing, textile, woven cotton {GLO}| market for finishing, textile, woven cotton | APOS, U	0.00067	kg
Total weight textiles				9529.98	kg
Weight textiles per inpaient day				5.35693	kg

## Sheet: S5-Sterilization Laundry Repack
Instrument (Swedish names for traceability)	Excluded processes from Post-operative unit	Sent to sterile unit	Included in analysis	Number of items sterilized per autoclave program	Packaging size	Number of autoclave program needed for included items
Tracheotomy tray (Traketomigaller)		2	2	12	L	0.166667
Wound dressing kit (Omläggningsset)	340	481	141	48	L	2.9375
Bowl (Rondskål rfr)		1	1	72	L	0.0138889
Bowl (Skål B8)		11	11	48	L	0.229167
Nasal speculum (Spekulum näs 3 cm)		37	37	96	M	0.385417
Nasal speculum (Spekulum näs 5 cm)		26	26	96	M	0.270833
Nasal speculum (Spekulum näs 7 cm)		18	18	96	M	0.1875
Suction (Sug glas oliv)		6	6	168	M	0.0357143
Straw (Sugrör Lund)		1	1	168	M	0.00595238
Straw (Sugrör olika storlek)		7	7	168	M	0.0416667
Ear forceps (Tång hörselgång)		3	3	168	M	0.0178571
Nasal forceps Hartmann (Tång Hartman näs)		16	16	96	M	0.166667
Forceps (Tång plock)		3	3	96	M	0.03125
Langenbeck retractor (Hake Langenbeck)		4	4	168	M	0.0238095
Towel clips (Klämmare handduk)		9	9	168	M	0.0535714
Needle (Nål STP 1.4)		9	9	168	M	0.0535714
Needle (Nål STP 1.8)		3	3	168	M	0.0178571
Needle holder (Nålförare Hegar 15 cm)	340	534	194	96	M	2.02083
Needle holder (Nålförare Hegar 18 cm)		14	14	96	M	0.145833
Needle holder (Nålförare Mathieu)		22	22	96	M	0.229167
Forceps (Peang Crile böjd 14 cm)		28	28	168	M	0.166667
Forceps (Peang Crile rak 14 cm)		5	5	168	M	0.0297619
Peang Halsted böjd 12 cm		5	5	168	M	0.0297619
Peang Ochsner 1x2 klo 18 cm		4	4	96	M	0.0416667
Forceps (Peang Ochsner böjd 16 cm)		30	30	96	M	0.3125
Forceps (Peang Ochsner böjd 18 cm)		43	43	96	M	0.447917
Forceps (Peang Ochsner böjd 20 cm)		18	18	96	M	0.1875
Forceps (Peang Ochsner rak 16 cm)		14	14	96	M	0.145833
Forceps (Peang Ochsner rak 18 cm)		4	4	96	M	0.0416667
Forceps (Peang Ochsner rak 20 cm)		57	57	96	M	0.59375
Forceps (Peang Péan böjd 24 cm)		40	40	96	M	0.416667
Forceps (Peang rak 24 cm)		24	24	96	M	0.25
Forceps (Peang slät 16 cm)		30	30	96	M	0.3125
Forceps (Peang slät 18 cm)		46	46	96	M	0.479167
Forceps (Peang slät 20 cm)		36	36	96	M	0.375
Bowl (Skål B6)		118	118	96	M	1.22917
Spatula (Spatel Brynning)		13	13	168	M	0.077381
Laryngeal mirror (Spegel larynx olika storlek)		3	3	168	M	0.0178571
Nasal speculum kids (Spekulum näsa barn)		15	15	96	M	0.15625
Small retractor (Hake 1-kloig)		2	2	240	S	0.00833333
Thin wire (Ledare tunn)		2	2	240	S	0.00833333
Scissor (Sax förband)		16	16	168	S	0.0952381
Scissor (Sax Mayo böjd 15 cm)		129	129	168	S	0.767857
Scissor (Sax Mayo rak 15 cm)	340	593	253	168	S	1.50595
Scissor (Sax ståltråd)		28	28	168	S	0.166667
Scissor (Sax ögon böjd 10 cm)		21	21	168	S	0.125
Sax ögon rak 10 cm		25	25	168	S	0.14881
Tweezer (Pincett 1x2 klo 15 cm)		2	2	240	XS	0.00833333
Tweezer (Pincett 2x3 klo 15 cm)		1	1	240	XS	0.00416667
Tweezer (Pincett anatomisk 15 cm)		62	62	240	XS	0.258333
Tweezer (Pincett anatomisk 20 cm)		9	9	240	XS	0.0375
Tweezer (Pincett Ewald 1x2 klo)		27	27	240	XS	0.1125
	Total number of packaging size L	Total number of packaging size M	Total number of packaging size S	Total number of packaging size XS		Total autoclave program 2022
	155	905	476	101		15.5928
Process SimaPro	Input SimaPro			Amount	Unit	Assumptions
Autoclave program	Tap water {RER}| market group for | APOS, U			253	kg	Based on 1 fully loaded autoclave program accoring to the technical specification from the manufacturer
	Water, deionised {Europe without Switzerland}| market for water, deionised | APOS, U			17	kg
	Electricity, low voltage {SE}| market for | APOS, U			12.3	kWh
	Wastewater, average {Europe without Switzerland}| market for wastewater, average | APOS, U			285	l
Textile wash	Tap water {RER}| market group for | APOS, U			8	kg	Based on 1kg laundry. Information given from the laundryfacility.
	Transport, freight, lorry 16-32 metric ton, euro6 {RER}| market for transport, freight, lorry 16-32 metric ton, EURO6 | APOS, U			111	kgkm
	Electricity, low voltage {SE}| market for | APOS, U			0.24	kWh
	Electricity, low voltage {SE}| market for | APOS, U			1.08	kWh
	Wastewater, average {Europe without Switzerland}| market for wastewater, average | APOS, U			8	l
Washer disinfector	Tap water {RER}| market group for | APOS, U			19	l	Based on 1 fully loaded washer-disinfector according to the technical specification from the manufacturer Getinge, model of machine is 46-4 Program P1 is run 3 times a day (1095p/year), + 15% of the instrumnets are sent to the sterile technical unit for subsequent sterilization being rewashed in the same model of washer disinfector.
	Electricity, low voltage {SE}| market for | APOS, U			4.2	kWh
	Wastewater, average {Europe without Switzerland}| market for wastewater, average | APOS, U			19	l
3.01 Large package	Kraft paper, bleached {GLO}| market for | APOS, U			0.02185	kg	Scale kraftpaper/plastic film assumed 50/50 allocation
	Packaging film, low density polyethylene {GLO}| market for | APOS, U			0.02185	kg
3.02 Medium package	Kraft paper, bleached {GLO}| market for | APOS, U			0.0027	kg	Scale kraftpaper/plastic film assumed 50/50 allocation
	Packaging film, low density polyethylene {GLO}| market for | APOS, U			0.0027	kg
3.03 Small package	Kraft paper, bleached {GLO}| market for | APOS, U			0.001685	kg	Scale kraftpaper/plastic film assumed 50/50 allocation
	Packaging film, low density polyethylene {GLO}| market for | APOS, U			0.001685	kg
3.04 X-Small package	Kraft paper, bleached {GLO}| market for | APOS, U			0.0014	kg	Scale kraftpaper/plastic film assumed 50/50 allocation
	Packaging film, low density polyethylene {GLO}| market for | APOS, U			0.0014	kg

## Sheet: S6-Pharmaceuticals
SimaPro ID	Assembly SimaPro	Item number	Quanitity 2022	PACK TYPE ID	Quantity packaging	Input SimaPro	Weight	Unit	Assumptions	Source of information
5.01	Rinsing liquid 15ml, 0.9% NaCl		7120	6.09	7120	Water, ultrapure {RER}| market for water, ultrapure | APOS, U	15000	mg	Input as water for injection fluids 15 ml platic bottle
5.02	Alburex infusion liquid, 200g/l	078216	1383	6.05	1383	Water, ultrapure {RER}| market for water, ultrapure | APOS, U	100000	mg	Input as water for injection fluids 100 ml platic bottle	https://www.fass.se/LIF/product?userType=0&nplId=20131016000051
5.03	Chlorhexidine 250ml, cutaneous 5mg/ml	538025	1205	6.04	1205	Water, ultrapure {RER}| market for water, ultrapure | APOS, U	250000	mg	Input as water for injection fluids 250 ml platic bottle	https://www.fass.se/LIF/product?docType=3&specId=&userType=0&nplId=19850201000037&
5.04	Biphozyl, liquid for hemo dialysis (Baxter)	039918	626	6.01	626	Water, ultrapure {RER}| market for water, ultrapure | APOS, U	10000000	mg	Input as water for injection fluids 2x5000ml plastic bags	https://www.fass.se/LIF/product?userType=0&nplId=20130918000015
5.05	Regiocit, liquid for hemo filtration (Baxter)	590458	414	6.01	414	Water, ultrapure {RER}| market for water, ultrapure | APOS, U	10000000	mg	Input as water for injection fluids 2x5000ml plastic bags	https://www.fass.se/LIF/product?userType=0&nplId=20130814000034
5.06	Hemosol, liquid for hemo filtration (Baxter)	048770	63	6.01	63	Water, ultrapure {RER}| market for water, ultrapure | APOS, U	10000000	mg	Input as water for injection fluids 2x5000ml plastic bags	https://www.fass.se/LIF/product?userType=0&nplId=19980828000049
5.07	Oxycodone 2ml, liquid concentrate, 10mg/ml	445811	1490	6.09	1490	Water, ultrapure {RER}| market for water, ultrapure | APOS, U	2000	mg	Input as water for injection fluids 10x2ml ampulles	https://www.fass.se/LIF/product?userType=2&nplId=20170502000069
5.08	Bupivakain-fentanyl-adrenaline, liquid concentrate, 1 mg/ml + 2 ug/ml + 2 ug/ml	331090	390	6.08	390	Water, ultrapure {RER}| market for water, ultrapure | APOS, U	50000	mg	Input as water for injection fluids 50 ml plastic injection bottle	https://www.fass.se/LIF/product?userType=2&nplId=20070306000138&docType=30&scrollPosition=0
5.09	Acetylcystein, solution for nebulizers, 200 mg/ml	586754	204	6.07	204	Water, ultrapure {RER}| market for water, ultrapure | APOS, U	10000	mg	Input as water for injection fluids 10 ml glass injection bottle	https://www.fass.se/LIF/product?userType=0&nplId=19920410000071#handling-life-shelf-storage
5.1	Clonidine, solution for injection liquid, 150 ug/ml (Orifarm AB)	597025	1105	6.09	1105	Water, ultrapure {RER}| market for water, ultrapure | APOS, U	1000	mg	Input as water for injection fluids 5x1ml ampulles	https://www.fass.se/LIF/product?userType=2&nplId=20201125000034
5.11	Dexmedetomidine, liquid concentration, 100 ug/ml	470397	956	6.07	956	Water, ultrapure {RER}| market for water, ultrapure | APOS, U	4000	mg	Input as water for injection fluids 4x4ml glass injection bottled - input as 1 avarage glass injection	https://www.fass.se/LIF/product?userType=2&nplId=20101005000010
5.12	Furosemide, injection liquid, 10 mg/ml	460376	1360	6.09	1360	Water, ultrapure {RER}| market for water, ultrapure | APOS, U	4000	mg	Input as water for injection fluids 10x4ml ampulles	https://www.fass.se/LIF/product?nplId=20141212000014&docType=7&nplPackId=20150522100185&scrollPosition=400
5.13	Paracetamol, infusion liquid, 10 mg/ml	089648	3920	6.05	3920	Water, ultrapure {RER}| market for water, ultrapure | APOS, U	100000	mg	Input as water for injection fluids 10x100ml plastic injection bottles	https://www.fass.se/LIF/product?userType=2&nplId=20110119000014
5.14	Oxycodone 1ml, solution for injection liquid, 10 mg/ml	432994	1780	6.09	1780	Water, ultrapure {RER}| market for water, ultrapure | APOS, U	1000	mg	Input as water for injection fluids 10x1ml ampulles	https://www.fass.se/LIF/product?userType=2&nplId=20170502000069
5.15	Sterile water for irrigation (Baxter)	259614	1640	6.02	1640	Water, ultrapure {RER}| market for water, ultrapure | APOS, U	1000000	mg	Input as water for injection fluids 10x1000ml plastic bags	https://res.onemed.com/SE/Produktblad/278158.pdf
5.16	Chlorhexidine 125 ml, cutaneous 5mg/ml	549550	180	6.05	180	Water, ultrapure {RER}| market for water, ultrapure | APOS, U	125000	mg	Input as water for injection fluids 125 ml platic bottle	https://www.fass.se/LIF/product?userType=2&nplId=19851108000021
5.17	Propofol injection liquid, 20 mg/ml	573111	3070	6.07	3070	Water, ultrapure {RER}| market for water, ultrapure | APOS, U	50000	mg	Input as water for injection fluids 10x50ml glass injection bottles	https://www.fass.se/LIF/product?userType=2&nplId=20040921000042
5.18	Potassiumchloride, liquid concentrate, 2 mmol/ml	490326	2310	6.09	2310	Water, ultrapure {RER}| market for water, ultrapure | APOS, U	20000	mg	Input as water for injection fluids 10x20ml ampulles	https://www.fass.se/LIF/product?userType=0&nplId=19660112000060
5.19	Calsiumchloride, solution for infusion liquid, 5 mmol/ml	332676	150	6.03	150	Water, ultrapure {RER}| market for water, ultrapure | APOS, U	500000	mg	Input as water for injection fluids 500ml platic bottle	https://www.fass.se/LIF/product?userType=0&nplId=20150601000023
5.2	Norepinephrine 4ml, liquid concentrate, 1mg/ml (Kalceks)	121718	5060	6.09	5060	Water, ultrapure {RER}| market for water, ultrapure | APOS, U	4000	mg	Input as water for injection fluids 10x4ml ampulles	https://www.fass.se/LIF/product?userType=0&nplId=20190527000127
5.21	Betametasone, solution for injection liquid, 4 mg/ml	008938	395	6.09	395	Water, ultrapure {RER}| market for water, ultrapure | APOS, U	1000	mg	Input as water for injection fluids 5x1ml ampulles	https://www.fass.se/LIF/product?userType=0&nplId=19680314000019
5.22	Rinsing liquid 250ml, 0.9% NaCl	824860	588	6.04	588	Water, ultrapure {RER}| market for water, ultrapure | APOS, U	250000	mg	Input as water for injection fluids 12x250ml plastic bottles	https://www.fresenius-kabi.com/se/produkter/irrigation-solutions
5.23	NaCl, concentrate for infusion liquid, 4 mmol/ml	490318	1410	6.08	1410	Water, ultrapure {RER}| market for water, ultrapure | APOS, U	20000	mg	Input as water for injection fluids 10x20ml plastic injectionsbottles	https://www.fass.se/LIF/product?userType=0&nplId=19660112000046&docType=30&scrollPosition=0
5.24	Insulin, solution for injection liquid, 100 IU/ml	168299	147	6.07	147	Water, ultrapure {RER}| market for water, ultrapure | APOS, U	10000	mg	input as water for injection fluids 10ml glass injection bottle	https://www.fass.se/LIF/product?userType=0&nplId=20160909000014&docType=30&scrollPosition=0
5.25	Prothrombin complex concentrate (Octapharma Nordic), solution for infusion liquid, 500 IU	020971	182	6.07	182	Water, ultrapure {RER}| market for water, ultrapure | APOS, U	20000	mg	Input as water for injection fluids 2x20ml glass injection bottles	https://www.fass.se/LIF/product?userType=0&nplId=20040607006917
5.26	Piperacillin Tazobactam, 4 g piperacillin and 0,5 g tazobaktam, powder for infusion liquid	029683	210	6.07	2100	Sodium {GLO}| market for | APOS, U	224	mg	10x50ml glass injection bottles	https://www.fass.se/LIF/product?userType=0&nplId=20070720000028&docType=3&scrollPosition=0#composition
5.27	Paracetamol, film-coated tablet, 500mg	097621	6100	6.1	6100	Maize starch {GLO}| market for | APOS, U	0.7	g	100 pills blister pack in cardboard box	https://www.fass.se/LIF/product?userType=0&nplId=19581115000027&docType=3&scrollPosition=181.3333282470703#composition
5.28	Fibrinogen (Octapharma Nordic), powder and liquid for inj./infusion liquid, 1g	099327	116	6.07	232	Water, ultrapure {RER}| market for water, ultrapure | APOS, U	50000	mg	Input as water for injection fluids 10 ml glass injection bottle for powder + 50 ml glass injection bottle with injection fluid	https://docetp.mpa.se/LMF/Fibryga%20powder%20and%20solvent%20for%20solution%20for%20injection%20or%20infusion%20PL_09001bee807a2fb7.pdf
5.29	Amiodaron, concentrate for inj./infusion liquid, 50mg/ml	106004	640	6.09	640	Water, ultrapure {RER}| market for water, ultrapure | APOS, U	3000	mg	Input as water for injection fluids 10*3ml ampulles	https://www.fass.se/LIF/product?userType=0&nplId=20080806000033&docType=30&scrollPosition=0
5.3	Ketamine, injection fluid, 10mg/ml	150094	136	6.07	136	Water, ultrapure {RER}| market for water, ultrapure | APOS, U	20000	mg	Input as water for injection fluids 20 ml glass injection bottle	https://www.fass.se/LIF/product?userType=0&nplId=19730302000016&docType=7&scrollPosition=93.33333587646484#appearance
5.31	Rocuronium, inj./infusion fluid, solvent 10 mg/ml	166497	710	6.07	710	Water, ultrapure {RER}| market for water, ultrapure | APOS, U	5000	mg	Input as water for injection fluids 10*5ml glass injection bottle	https://www.fass.se/LIF/product?userType=0&nplId=20070524000033&docType=3&scrollPosition=13.333333015441895#handling-life-shelf-storage https://www.fresenius-kabi.com/sg/products/rocuronium-kabi
5.32	Nutrient solution with glucose, amino acid solution with electrolytes and fat emulsion	168222	220	6.02	330	Water, ultrapure {RER}| market for water, ultrapure | APOS, U	1518000	mg	Input as water for injection fluids 4*1518ml plastic bags, input as 1.5 1000ml plastic bag	https://www.fass.se/LIF/product?userType=0&nplId=20160429000013&docType=30&scrollPosition=0
5.33	Meropenem, powder for inj./infusion liquid, 1g	171001	820	6.07	820	Soda ash, dense {GLO}| market for | APOS, U	208	mg	10*20ml glass injection bottle	https://www.fass.se/LIF/product?userType=0&nplId=20190425000069&docType=6&scrollPosition=0#package
5.34	Lidokain, gel, 2%	197848	810	6.11	810	Water, ultrapure {RER}| market for water, ultrapure | APOS, U	10000	mg	Input as water for injection fluid 10*10g Single-use syringe	https://docetp.mpa.se/LMF/Xylocain%20gel%20SmPC_09001bee807a83b4.pdf
5.35	Levetiracetam, concentrate for infusion fluid, 100mg/ml	198859	930	6.07	930	Water, ultrapure {RER}| market for water, ultrapure | APOS, U	5000	mg	Input as water for injection fluids 10*5ml glass injection bottle	https://www.fass.se/LIF/product?userType=0&nplId=20101029000027&docType=6&scrollPosition=396.66668701171875#package
5.36	Remifentanil, powder for concentrate for inj./infusion liquid, solvent 2mg	199612	1210	6.07	1210	Glycine {GLO}| market for | APOS, U	2	mg	5*5ml glass injection bottle	https://www.fass.se/LIF/product?userType=0&nplId=19980206000081&docType=6&scrollPosition=32.22222137451172#package
5.37	Remifentanil, powder for concentrate for inj./infusion liquid, solvent 5mg	199661	470	6.07	470	Glycine {GLO}| market for | APOS, U	5	mg	5*10ml glass injection bottle	https://www.fass.se/LIF/product?userType=0&nplId=19980206000098&docType=6&scrollPosition=0#package
5.38	Valproic acid, powder and liquid for injection fluid, 400mg	372546	512	6.07 + 6.09	512	Water, ultrapure {RER}| market for water, ultrapure | APOS, U	4000	mg	Input as sterile water 4ml ampulle for sterile water + injection bottle for powder	https://fass.se/LIF/product?userType=0&nplId=19990604000019&docType=6&scrollPosition=0#package
5.39	Esomeprazole, powder for infusion liquid, solvent 40mg	376313/552515	2020	6.07	2020	Salt {GLO}| market for salt | APOS, U	40	mg	10*5ml glass injection bottle	https://www.fass.se/LIF/product?userType=0&nplId=20100930000096&docType=6&scrollPosition=0#tradename
5.4	Cefotaxim, powder for injection fluids, 2g	413269	660	6.07	660				10* glass injectionbottle No excipient	https://www.fass.se/LIF/product?userType=0&nplId=20040607000687&docType=6&scrollPosition=396.66668701171875#package
5.41	Ropivacaine, injection fluid, solvent 2mg/ml	436520	550	6.09	550	Water, ultrapure {RER}| market for water, ultrapure | APOS, U	20000	mg	Input as water for injection liquid 5*20ml ampulle	https://www.fass.se/LIF/product?userType=0&nplId=20090407000066&docType=6&scrollPosition=396.66668701171875#package
5.42	Furosemide, inj./infusion liquid, 10mg/ml	460376	1360	6.09	1360	Water, ultrapure {RER}| market for water, ultrapure | APOS, U	4000	mg	Input as water for injection fluid 10*4ml ampulle	https://www.fass.se/LIF/product?userType=0&nplId=20141212000014&docType=6&scrollPosition=78.8888931274414
5.43	Cloxacillin, powder for inj./infusion liquid, solvent 2g	507261	1040	6.07	1040	Sodium {RER}| chloride electrolysis | APOS, U	105.8	mg	10*20ml glass injection bottle	https://www.fass.se/LIF/product?userType=0&nplId=20190402000266&docType=6&scrollPosition=174.44444274902344#package
5.44	Lidocain, injection liquid, solvent 10mg/ml	520455	970	6.07	970	Water, ultrapure {RER}| market for water, ultrapure | APOS, U	20000	mg	Input as water for injection fluids 5*20ml glass injection bottle	https://www.fass.se/LIF/product?userType=0&nplId=19510531000038&docType=6&scrollPosition=412.22222900390625#package
5.45	Cefotaxim, powder for injection fluids, 1g	531894	580	6.07	580				10* glass injection bottle No excipient	https://www.fass.se/LIF/product?userType=0&nplId=20040607000687&docType=6&scrollPosition=446.66668701171875

## Sheet: S7-Pharmaceuticals Packaging
SimaPro ID	Assembly SimaPro	Quantity 2022	Input SimaPro	Weight	Unit	Assumptions
6.01	Bag 10000ml	1103	Polypropylene, granulate {GLO}| market for | APOS, U	0.1451	kg
			Injection moulding {GLO}| market for | APOS, U	0.1451	kg
6.02	Bag 1000ml	1970	Polypropylene, granulate {GLO}| market for | APOS, U	0.0769	kg
			Injection moulding {GLO}| market for | APOS, U	0.0769	kg
6.03	Bottle 500ml	150	Polypropylene, granulate {GLO}| market for | APOS, U	0.0598	kg
			Injection moulding {GLO}| market for | APOS, U	0.0598	kg
6.04	bottle 250ml	1793	Polypropylene, granulate {GLO}| market for | APOS, U	0.0404	kg
			Injection moulding {GLO}| market for | APOS, U	0.0404	kg
6.05	Bottle 100ml	5483	Polypropylene, granulate {GLO}| market for | APOS, U	0.0246	kg
			Injection moulding {GLO}| market for | APOS, U	0.0246	kg
6.07	Injection bottle glass	16949	Packaging glass, white {GLO}| market for | APOS, U	0.0493	kg	Avarage weight based on a 10, 20, 50 and 100 ml bottle
6.08	Injection bottle plastic	1800	Polypropylene, granulate {GLO}| market for | APOS, U	0.017	kg	Avarage weight based on a 20, 50 and 100 ml bottle
			Injection moulding {GLO}| market for | APOS, U	0.017	kg
6.09	Ampull/Bottle 1-20ml	23682	Polypropylene, granulate {GLO}| market for | APOS, U	0.00615	kg	Avarage weigt based on a 1, 5, 10 and 20 ml ampulle
			Injection moulding {GLO}| market for | APOS, U	0.00615	kg
6.1	Blister packaging	6100	Polypropylene, granulate {GLO}| market for | APOS, U	1e-06	kg	Allocated share of packaging for one paracetamol pill (100 pills per package = 1% allocation). Weight for blister and carton based on packaging for 100 paracetamol pills.
			Injection moulding {GLO}| market for | APOS, U	1e-06	kg
			Folding boxboard/chipboard {GLO}| market for | APOS, U	0.000134	kg
			Carton board box production, with offset printing {RoW}| carton board box production service, with offset printing | APOS, U	0.00011122	kg
6.11	10g single-use syringe	810	Polypropylene, granulate {GLO}| market for | APOS, U	0.0071	kg	Input based on single-use item with SimaPro ID 1.09 - 10ml syringe.
			Injection moulding {GLO}| market for | APOS, U	0.0071	kg

## Sheet: S8-Pharmaceuticals API
API	Pharmaceutical SimaPro ID	QTY 2022	Weight API/pack	Unit	Total weight (kg) API 2022	IPCC GWP 100a (kg CO2 eq) per kg API	Total impact kg CO2 eq
Dexmedetomidine	5.11	956	0.0004	g	0.0003824	3006		1.14949
Morphine				g	0	1506		0
Hydromorphone				g	0	799		0
Midazolam				g	0	444		0
Phenylephrine hydrochloride				g	0	171		0
Rocuronium Bromide	5.31	710		g	0	144		0
Ketamine	5.3	136	0.2	g	0.0272	140		3.808
Remifentanil	5.36	1210	0.002	g	0.00242	103	0.24926	0.49131
	5.37	470	0.005	g	0.00235		0.24205
Fentanyl	5.08	390	0.0001	g	3.9e-05	95.8		0.0037362
Ephedrine Hydrochloride				g	0	82		0
Glycopyrrolate				g	0	76		0
Ondansetron				g	0	36.7326		0
Ropivacaine HCl	5.41	550	0.04	g	0.022	35.6328		0.783921
Epinephrine	5.08	390	0.0001	g	3.9e-05	33.8272		0.00131926
Lidocaine	5.34	810	0.2	g	0.162	28.5993	4.63308	10.1813
	5.44	970	0.2	g	0.194		5.54826
Bupivacaine HCl	5.08	390	0.05	g	0.0195	23.3406		0.455142
Neostigmine methylsulfate				g	0	21.8123		0
Propofol	5.17	3070	1	g	3.07	21		64.47
Sugammadex				g	0	11.5824		0
Succinylcholine				g	0	11.2256		0
					Total climate impact			81.3443	kg CO2 eq
					Climate impact/inpaient day			0.0459053	kg CO2 eq

## Sheet: S9-Medical gases
SimaPro ID	Assembly SimaPro	QTY 2022	Unit	Input SimaPro	Amount	Unit	Assumptions
9.01	High flow oxygen therapy - low climate impact energy source	614880	min	Compressed air, 800 kPa gauge {RER}| compressed air production, 800 kPa gauge, >30kW, average generation | APOS, U	25	l/min	Input based on 50 litre per minute, 50% medical air, 50% oxygen. Oxygen, 1l oxygen gas = 0.00125kg/litre liquid. Based on information from hospital enginer, 1kg/litre lliquid = 800 litre gas. Both inputs was adapted by changing the energy source in the production process from a European avarage electricity mix to a Swedish electricity mix.
				Oxygen, liquid {RER}| market for | APOS, U	0.03125	kg/min
9.02	High flow oxygen therapy - high climate impact energy source	614880	min	Compressed air, 800 kPa gauge {RER}| compressed air production, 800 kPa gauge, >30kW, average generation | APOS, U	25	l/min	Input based on 50 litre per minute, 50% medical air, 50% oxygen. Oxygen, 1l oxygen gas = 0.00125kg/litre liquid. Based on information from hospital enginer, 1kg/litre lliquid = 800 litre gas. Both inputs was adapted by changing the energy source in the production process from a European avarage electricity mix to a Polish electricity mix.
				Oxygen, liquid {RER}| market for | APOS, U	0.03125	kg/min
9.03	Non-invasive ventilator treatment - low climate impact energy source	145260	min	Compressed air, 800 kPa gauge {RER}| compressed air production, 800 kPa gauge, >30kW, average generation | APOS, U	9	l/min	Input based on 15 litre per minute, 60% medical air, 40% oxygen. Oxygen, 1l oxygen gas = 0.00125kg/litre liquid. Based on information from hospital enginer, 1kg/litre lliquid = 800 litre gas. Both inputs was adapted by changing the energy source in the production process from a European avarage electricity mix to a Swedish electricity mix.
				Oxygen, liquid {RER}| market for | APOS, U	0.0075	kg/min
9.04	Non-invasive ventilator treatment - high climate impact energy source	145260	min	Compressed air, 800 kPa gauge {RER}| compressed air production, 800 kPa gauge, >30kW, average generation | APOS, U	9	l/min	Input based on 15 litre per minute, 60% medical air, 40% oxygen. Oxygen, 1l oxygen gas = 0.00125kg/litre liquid. Based on information from hospital enginer, 1kg/litre lliquid = 800 litre gas. Both inputs was adapted by changing the energy source in the production process from a European avarage electricity mix to a Polish electricity mix.
				Oxygen, liquid {RER}| market for | APOS, U	0.0075	kg/min
9.05	Invasive ventilator treatment - low climate impact energy source	1350360	min	Compressed air, 800 kPa gauge {RER}| compressed air production, 800 kPa gauge, >30kW, average generation | APOS, U	6	l/min	Input based on 10 litre per minute, 60% medical air, 40% oxygen. Oxygen, 1l oxygen gas = 0.00125kg/litre liquid. Based on information from hospital enginer, 1kg/litre lliquid = 800 litre gas. Both inputs was adapted by changing the energy source in the production process from a European avarage electricity mix to a Swedish electricity mix.
				Oxygen, liquid {RER}| market for | APOS, U	0.005	kg/min
9.06	Invasive ventilator treatment -- high climate impact energy source	1350360	min	Compressed air, 800 kPa gauge {RER}| compressed air production, 800 kPa gauge, >30kW, average generation | APOS, U	6	l/min	Input based on 10 litre per minute, 60% medical air, 40% oxygen. Oxygen, 1l oxygen gas = 0.00125kg/litre liquid. Based on information from hospital enginer, 1kg/litre lliquid = 800 litre gas. Both inputs was adapted by changing the energy source in the production process from a European avarage electricity mix to a Polish electricity mix.
				Oxygen, liquid {RER}| market for | APOS, U	0.005	kg/min

[truncated: 2 more sheets: S10-Energy consumption, S11 Diagnostic imaging]
